# Supplementary material for: A Systematic Review of Parental Occupational Pesticide Exposure and Geographical Proximity to Agricultural Fields in Association with Neural Tube Defects
Source: Toxics. 2025 Jan 4;13(1):34. doi: 10.3390/toxics13010034 (PMC11769355; doi:10.3390/toxics13010034)
Supplement: Supplementary file 1 [file toxics-13-00034-s001.zip]

Archive with 1 entries (1 files):
- toxics-3359642-supplementary.pdf
